# Supplementary material for: Epigenetic Response of Yarrowia lipolytica to Stress: Tracking Methylation Level and Search for Methylation Patterns via Whole-Genome Sequencing
Source: Microorganisms. 2021 Aug 24;9(9):1798. doi: 10.3390/microorganisms9091798 (PMC8471669; doi:10.3390/microorganisms9091798)
Supplement: Supplementary file 1 [file microorganisms-09-01798-s001.zip]

Archive with 3 entries (3 files):
- Supplementary File_2.tif
- Supplementary File 1.tif
- Supplementary File 3.pdf
